# Supplementary material for: Brain Amyloid-β Peptide Is Associated with Pain Intensity and Cognitive Dysfunction in Osteoarthritic Patients
Source: Int J Mol Sci. 2024 Nov 22;25(23):12575. doi: 10.3390/ijms252312575 (PMC11641244; doi:10.3390/ijms252312575)
Supplement: Supplementary file 1 [file ijms-25-12575-s001.zip]

Archive with 1 entries (1 files):
- ijms-3330990-supplementary.pdf
